# Supplementary material for: Assessing the performance of centralized waiting lists for patients without a regular family physician using clinical-administrative data
Source: BMC Fam Pract. 2017 Jan 5;18:1. doi: 10.1186/s12875-016-0573-1 (PMC5225629; doi:10.1186/s12875-016-0573-1)
Supplement: Additional file 1: — GACO Performance Data. Medians and ranges for each indicator by region and for the province of Quebec; significance testing for differences between regions; Pearson correlations between indicators. (XLSX 27 kb) [file 12875_2016_573_MOESM1_ESM.xlsx]

## Sheet: Indicators
Regions		A	B	C	D	E	F	G	H	I	J	K	L	M	N	Province of Quebec
Number of GACOs		5	8	4	5	7	5	1	2	7	8	12	11	5	6	86
Rate of new requests for a family physician to the GACOs per 10 000 population	Median for the GACOs in the region	337	471	373	177	451	410	314	292	341	348	299	278	393	410	341
	Intra-regional range (best performance; worst performance)	93; 571	332 ; 1298	254; 402	115; 882	81; 830	337; 762	N/A	288; 295	262; 385	232; 753	228; 440	177; 1177	202; 516	196; 797	81; 1298
Rate of patients on the GACOs per 10 000 population	Median for the GACOs in the region	654	381	266	101	143	579	473	442	482	285	268	462	728	262	329
	Intra-regional range (best performance; worst performance)	225; 1360	106; 1262	173; 399	19; 641	0; 1076	11; 1127	N/A	394; 490	184; 1119	103; 795	110; 574	37;1083	172; 1191	18; 664	0; 1360
Rate of patients on the GACOs that have not been evaluated by the nurse per 10 000 population	Median for the GACOs in the region	54	13	14	1	6	8	54	33	4	12	22	41	12	16	21
	Intra-regional range (best performance; worst performance)	0; 208	0; 696	1; 36	0; 149	0; 193	0; 128	N/A	0; 66	0; 539	0; 386	4; 209	0; 207	1; 287	0; 173	0; 696
Rate of patients on the GACOs who are vulnerable per 10,000 population	Median for the GACOs in the region	192	69	83	26	2	98	95	45	81	80	27	137	122	45	68
	Intra-regional range in the rate (best performance; worst performance)	56; 333	24; 266	73; 116	7; 274	0; 284	1; 399	N/A	1; 88	51; 309	21; 149	15; 69	11; 529	40; 266	7; 361	0; 529
Rate of patients attached to a family physician via the GACO per 10 000 population	Median for the GACOs in the region	145	481	188	125	333	598	159	160	260	201	207	143	242	331	226
	Intra-regional range (best performance; worst performance)	52; 227	210; 842	101; 325	98; 599	81; 986	300; 1492	N/A	143; 176	117; 408	106; 822	68; 345	45; 532	146; 480	177; 689	45; 1492
Proportion of patients attached to a family physician via the GACO who are vulnerable (%)	Median for the GACOs in the region	57	48	46	50	15	46	44	39	46	45	38	39	28	33	41
	Intra-regional range (best performance; worst performance)	21; 68	7; 51	41; 51	24; 53	0; 46	30; 48	N/A	38; 41	26; 68	27; 69	26; 69	31; 52	26; 55	27; 56	0; 69
Change in the number of patients on the GACO	Median for the GACOs in the region (%)	0.22	0.45	0.57	0.46	0.13	-0.01	0.33	0.3	0.25	0.34	0.41	0.4	0.16	0.07	0.3
	Standard deviation (%)	0.19	0.38	0.24	0.25	3.02	1.08	N/A	0.02	0.22	0.39	0.16	0.21	0.41	1.65	1.01
	Change in the rate of patients on the GACO per 10 000 population	192	-10	185	52	118	-188	155	132	81	147	92	135	151	79	115
	Intra-regional range (best performance; worst performance) (%)	+15%; +56%	-48%; +64%	+19%; +71%	+44%; +91%	-703%; +90%	-232%; +6%	N/A	+29%;+31%	-29%;+35%	-67%; +49%	+20%; +65%	+14%; +84%	-74%; +26%	-364%; +79%	-703%; +91%
Proportion of the general population attached to a family physician (%)		0.68	0.76	0.76	0.82	0.65	0.71	0.67	0.64	0.6	0.76	0.64	0.49	0.61	0.83	0.64
Source of request for a family physician to the GACOs amongst patients who have been attached to a family physician (% of total patients attached via the GACO)	Health and social services centers	0.114382	0.144726	0.0667118	0.0601953	0.0585752	0.060176	0.0272839	0.0163472	0.0847059	0.101564	0.100221	0.105487	0.019003	0.00584298	0.078579
	Self-referrals (by the physician who agrees to attach the patient)	0.214768	0.185055	0.435077	0.303892	0.151451	0.0427519	0.488044	0.393669	0.205831	0.191451	0.388336	0.276562	0.15696	0.121215	0.290478
	Emergency department or hospitalisation	0.0265444	0.024683	0.00850817	0.0103483	0.0311346	0.0405964	0.00030656	0.0173874	0.00971867	0.0454253	0.00368879	0.0394787	0.0120928	0.0133857	0.01793
	By the patient	0.326737	0.406258	0.295175	0.408833	0.719261	0.66481	0.456928	0.569327	0.539437	0.532891	0.386336	0.424565	0.723593	0.807925	0.479208
	Medical clinics	0.19305	0.171567	0.148893	0.153913	0.0121372	0.00467038	0	0.000743052	0.0624041	0.0474609	0.0183141	0.0678645	0.00974827	0.0332519	0.0552604
	Other	0.124517	0.0677097	0.0456347	0.0628188	0.0274406	0.186995	0.0274372	0.00252638	0.0979028	0.0812085	0.103104	0.0860433	0.0786032	0.0183788	0.0785448

## Sheet: Significance testing
Multiple comparisons of differences in mean rates between each region - p-values
Rate of new requests for a family physician to the GACOs per 10 000 population
	A	B	C	D	E	F	G	H	I	J	K	L	M	N
A
B	<.0001
C	0.2335	<.0001
D	0.0226	<.0001	0.0004
E	<.0001	<.0001	<.0001	<.0001
F	<.0001	<.0001	<.0001	<.0001	0.4089
G	0.3002	<.0001	0.0705	0.7256	<.0001	<.0001
H	0.0044	<.0001	0.0001	0.2754	<.0001	<.0001	0.2940
I	0.8775	<.0001	0.2353	0.0052	<.0001	<.0001	0.2385	0.0012
J	<.0001	<.0001	0.0003	<.0001	<.0001	<.0001	<.0001	<.0001	<.0001
K	0.0275	<.0001	0.0003	0.6392	<.0001	<.0001	0.8957	0.1254	0.0039	<.0001
L	0.0098	<.0001	0.2627	<.0001	<.0001	<.0001	0.0092	<.0001	0.0037	0.0008	<.0001
M	0.0123	<.0001	0.2142	<.0001	<.0001	<.0001	0.0082	<.0001	0.0072	0.0154	<.0001	0.7374
N	<.0001	<.0001	<.0001	<.0001	0.0020	0.0003	<.0001	<.0001	<.0001	<.0001	<.0001	<.0001	<.0001
Rate of patients on the GACOs per 10 000 population
	A	B	C	D	E	F	G	H	I	J	K	L	M	N
A
B	<.0001
C	<.0001	<.0001
D	<.0001	<.0001	<.0001
E	<.0001	<.0001	<.0001	<.0001
F	<.0001	<.0001	<.0001	<.0001	<.0001
G	<.0001	0.8814	<.0001	<.0001	<.0001	<.0001
H	<.0001	0.0994	<.0001	<.0001	<.0001	<.0001	0.2393
I	<.0001	<.0001	<.0001	<.0001	<.0001	<.0001	0.0001	<.0001
J	<.0001	<.0001	<.0001	<.0001	0.4749	<.0001	<.0001	<.0001	<.0001
K	<.0001	<.0001	0.2100	<.0001	<.0001	<.0001	<.0001	<.0001	<.0001	<.0001
L	<.0001	0.7263	<.0001	<.0001	<.0001	<.0001	0.9968	0.0557	<.0001	<.0001	<.0001
M	<.0001	<.0001	<.0001	<.0001	<.0001	0.5891	<.0001	<.0001	<.0001	<.0001	<.0001	<.0001
N	<.0001	<.0001	<.0001	<.0001	0.0158	<.0001	<.0001	<.0001	<.0001	0.0015	0.0001	<.0001	<.0001
Rate of patients attached to a family physician via the GACO per 10 000 population
	A	B	C	D	E	F	G	H	I	J	K	L	M	N
A
B	<.0001
C	<.0001	<.0001
D	<.0001	<.0001	0.2141
E	<.0001	0.0001	<.0001	<.0001
F	<.0001	<.0001	<.0001	<.0001	<.0001
G	0.2264	<.0001	0.0043	0.0002	<.0001	<.0001
H	0.1057	<.0001	0.0003	<.0001	<.0001	<.0001	0.9742
I	<.0001	<.0001	<.0001	0.0004	<.0001	<.0001	<.0001	<.0001
J	<.0001	<.0001	<.0001	<.0001	<.0001	<.0001	<.0001	<.0001	<.0001
K	<.0001	<.0001	0.6236	0.0375	<.0001	<.0001	0.0049	0.0002	<.0001	<.0001
L	<.0001	<.0001	0.0520	0.0003	<.0001	<.0001	0.0557	0.0114	<.0001	<.0001	0.0389
M	<.0001	<.0001	<.0001	<.0001	<.0001	<.0001	<.0001	<.0001	<.0001	0.7432	<.0001	<.0001
N	<.0001	<.0001	<.0001	<.0001	0.0002	<.0001	<.0001	<.0001	<.0001	<.0001	<.0001	<.0001	<.0001
Rate of patients attached to a family physician via the GACO who were vulnerable per 10 000 population
	A	B	C	D	E	F	G	H	I	J	K	L	M	N
A
B	0.0022
C	0.0141	0.0532
D	0.2535	0.1585	0.9228
E	0.2504	0.0322	0.5816	0.6735
F	<.0001	0.0963	0.0003	0.0036	0.0002
G	0.0007	0.0106	0.2114	0.5489	0.8366	<.0001
H	0.1351	0.0064	0.1014	0.4254	0.5800	<.0001	0.2087
I	0.0003	0.1151	0.4556	0.7775	0.2447	0.0009	0.0156	0.0065
J	0.0026	0.2628	0.2622	0.5502	0.1492	0.0042	0.0288	0.0145	0.5745
K	0.0084	0.0165	0.3928	0.6361	0.9983	<.0001	0.5502	0.2049	0.0628	0.0591
L	0.1344	0.0159	0.3598	0.5801	0.8774	<.0001	0.9671	0.5605	0.0807	0.0617	0.7950
M	0.0035	0.0459	0.9754	0.9090	0.5729	0.0002	0.1278	0.0532	0.3876	0.2245	0.3289	0.3189
N	0.0005	0.2956	0.1760	0.4789	0.0993	0.0048	0.0097	0.0045	0.4441	0.8893	0.0258	0.0307	0.1405
Change in the rate of patients on the GACO per 10 000 population
	A	B	C	D	E	F	G	H	I	J	K	L	M	N
A
B	<.0001
C	<.0001	<.0001
D	<.0001	<.0001	<.0001
E	0.0129	<.0001	0.0105	<.0001
F	<.0001	0.5864	<.0001	<.0001	<.0001
G	0.0085	<.0001	0.7186	<.0001	0.2441	<.0001
H	<.0001	<.0001	0.0768	<.0001	<.0001	<.0001	0.1218
I	<.0001	<.0001	<.0001	0.0051	<.0001	<.0001	0.0009	0.0240
J	<.0001	<.0001	<.0001	<.0001	<.0001	<.0001	0.0050	0.1311	0.2163
K	<.0001	<.0001	<.0001	0.0001	<.0001	<.0001	0.0020	0.0553	0.4567	0.5312
L	0.0736	<.0001	0.0001	<.0001	0.2679	<.0001	0.0764	<.0001	<.0001	<.0001	<.0001
M	<.0001	<.0001	0.0185	<.0001	<.0001	<.0001	0.0771	0.9336	0.0025	0.0462	0.0081	<.0001
N	0.0015	<.0001	0.0630	<.0001	0.4389	<.0001	0.4597	0.0006	<.0001	<.0001	<.0001	0.0459	<.0001

## Sheet: Correlations
Pearson Correlation Coefficients Prob > |r| under H0: Rho=0 n = 86 GACOs
n	Rate of new requests for a family physician to the GACO per 10 000 population	Rate of patients waiting for attachment on the GACO per 10 000 population	Percent change in the number of patients on the GACO	Rate of patients attached to a family physician via the GACO per 10 000 population	Proportion of patients attached to a family physician via the GACO who are vulnerable	Proportion of the general population attached to a family physician
Rate of new requests for a family physician to the GACO per 10 000 population	1.00000	0.50484 <0.0001	-0.08538 0.4400	0.60937 <0.0001	-0.13121 0.2313	0.16139 0.1400
Rate of patients waiting for attachment on the GACO per 10 000 population	0.50484 <0.0001	1.00000	0.16232 0.1401	0.09423 0.3910	0.20870 0.0553	-0.00767 0.9445
Percent change in the number of patients on the GACO	-0.08538 0.4400	0.16232 0.1401	1.00000	-0.52463 <0.0001	0.23623 0.0305	-0.09972 0.3668
Rate of patients attached to a family physician via the GACO per 10 000 population	0.60937 <0.0001	0.09423 0.3910	-0.52463 <0.0001	1.00000	-0.30976 0.0039	0.21013 0.0536
Proportion of patients attached to a family physician via the GACO who are vulnerable	-0.13121 0.2313	0.20870 0.0553	0.23623 0.0305	-0.30976 0.0039	1.00000	0.10502 0.3388
Proportion of the general population attached to a family physician	0.16139 0.1400	-0.00767 0.9445	-0.09972 0.3668	0.21013 0.0536	0.10502 0.3388	1.00000
